# Supplementary material for: New Carbonate-Based Materials and Study of Cytotoxic Capacity in Cancer Cells
Source: Int J Mol Sci. 2023 Mar 14;24(6):5546. doi: 10.3390/ijms24065546 (PMC10055759; doi:10.3390/ijms24065546)
Supplement: Supplementary file 1 [file ijms-24-05546-s001.zip]

Archive with 1 entries (1 files):
- ijms-2213220-supplementary.pdf
